# Supplementary material for: Usability and psychometric properties of a battery of tools to assess intelligence, executive functioning, and sustained attention in Tanzanian children
Source: PLoS One. 2024 Dec 30;19(12):e0315058. doi: 10.1371/journal.pone.0315058 (PMC11684700; doi:10.1371/journal.pone.0315058)
Supplement: S1 Data — (ZIP) [file pone.0315058.s003.zip]

Archive with 3 entries (3 files):
- analysis_set.dta
- child_pilot_neuro_analysis.do
- household_listing_set.dta
