# Supplementary material for: Usability and psychometric properties of a battery of tools to assess intelligence, executive functioning, and sustained attention in Tanzanian children
Source: PLoS One. 2024 Dec 30;19(12):e0315058. doi: 10.1371/journal.pone.0315058 (PMC11684700; doi:10.1371/journal.pone.0315058)
Supplement: S1 Data — (ZIP) [file pone.0315058.s003.zip › child_pilot_neuro_analysis.do]

**********************************************************************************
**********************************************************************************
**** 			CHILD Study

****			"Usability and psychometric properties of a battery of tools to assess intelligence, 
****			executive functioning, and sustained attention in Tanzanian children"

****			STATA Analysis File

**** Georg Loss, 1 July 2024


**********************************************************************************
**********************************************************************************

**********************
****** Set Working directory

cap cd "C:\Users\lossge\switchdrive\Institution\household_eco\tanzania\pilot\analysis\2023_04_25"


**********************************************************************
**********************************************************************
*** Load DATA

**********************************************************************
**********************************************************************


use "manuscript\submitted_data\analysis_set.dta", clear


************************************************
********** DATES of Study
************************************************


gen date = date(today, "YMD")
format date %td


***************************************************************************
***************************************************************************

**				Cleaning and Variables

***************************************************************************
***************************************************************************


******************************************
**				AGE
******************************************


gen age_grp = 0 if age<1
replace age_grp = 1 if age>=1 & age<2
replace age_grp = 2 if age>=2 & age<3
replace age_grp = 3 if age>=3 & age<4
replace age_grp = 4 if age>=4 & age<5
replace age_grp = 5 if age>=5 & age<6
replace age_grp = 6 if age>=6 & age<7
replace age_grp = 7 if age>=7 & age<8
replace age_grp = 8 if age>=8 & age<9
replace age_grp = 9 if age>=9 & age<10
replace age_grp = 10 if age>=10 & age<11
replace age_grp = 11 if age>=11 & age<12
replace age_grp = 12 if age>=12 & age<13
replace age_grp = 13 if age>=13 & age<100

label var age_grp "Age"


*****
** All selected for sampling (use household list ages)
* "ageyrs" is the age reported during household sampling

gen age_all = age
replace age_all= ageyrs if age_all==. // almost no one has age months (none of the no assessed has month information)


******************************************
**	CONSENT/BIAS
**	of those not included in the study
******************************************


gen avail_1 = .
replace avail_1 =1 if available_0==1 & available_1==1 & available_2==1 & available_3==1
replace avail_1 =0 if available_0==0 | available_1==0 | available_2==0 | available_3>1 
label var avail_1 "Available and >18y"
label value avail_1 yesno


*** variable tracking sampling
gen sampling=0
replace sampling=1 if no_consent==1
replace sampling=2 if no_available==1
replace sampling=3 if avail_1==1


label define sampling  0 "Not Approached" 1 "No Consent" 2 "Not available" 3 "Enrolled", modify
label value sampling sampling
label var sampling "Sampling"


************************************************
************** FIGURE S1: enrolled and differences between enrolled vs not

************************************************


ta sampling
*
** test by AGE


oneway age_all sampling, tabulate

* -> not approached were comparable
* -> no consent were older
* -> not available were older


****************
** By HAMLET

** included vs not
ta hamlet enroll ,m row

** included vs types of not included
ta hamlet sampling, col row
*kwallis hamlet, by(sampling) // non parametric


**************************
***** DROP all not included in the study

** from here on out
 
drop if enroll==0


************************************************************
******* DURATION of test batteries

************************************************************


******************************
** Duration GSED from GSED app
** * Only time stamp for GSED
******************************

generate start_g = clock(gsed_start,"YMD#hms#")
format start_g %tc
generate end_g = clock(gsed_end,"YMD#hms#")
format end_g %tc


gen duration_g =(end_g-start_g)/60000 // by milliseconds
label var duration_g "GSED"


******************************
** Duration own time variables
******************************


**** Durations of segments:


gen dur_idela= (_t_idela_end-_t_idela_start)*60*24 // idela
label var dur_idela "IDELA"

gen dur_eat= (_t_eat_all_end-_t_eat_start)*60*24 // eat
label var dur_eat "EACAB"

gen dur_pt= (_t_pt_end-_t_pt_start)*60*24 // pencil tap
label var dur_pt "Pencil Tap"

gen dur_ct = (_t_ct_end-_t_ct_start)*60*24 // code trans
label var dur_ct "Code Trans"


** EACAB segments

gen dur_atl= (_t_eat_story_start-_t_eat_atl_start)*60*24 // 
label var dur_atl "Atlantis"
gen dur_story= (_t_eat_rey_start-_t_eat_story_start)*60*24 //
label var dur_story "Story Compl."
gen dur_rey_1= (_t_eat_rey_copy_end-_t_eat_rey_start)*60*24 // without time to rate, practice and main test
gen dur_rey= (_t_eat_hand_start-_t_eat_rey_start)*60*24 // including time to rate
label var dur_rey "ROCF"
gen dur_hand= (_t_eat_foot_start-_t_eat_hand_start)*60*24 // including time to rate
label var dur_hand "Hand Mvmts"
gen dur_foot= (_t_eat_rey_recall_start-_t_eat_foot_start)*60*24 // including time to rate
label var dur_foot "Footsteps"
gen dur_rey_recall= (_t_eat_rey_recall_end-_t_eat_rey_recall_start)*60*24 // including time to rate
label var dur_rey_recall "ROCF Recall"


*** Sum up duration of tests for each child
egen dur_total_1 = rowtotal(duration_g dur_idela dur_eat dur_pt  dur_ct)
label var dur_total_1 "Total duration, min"


********************************************
********************************************

**	HOUSEHOLD & SES Variables
********************************************


*****************************************************
**** AGE MOM
*****************************************************

gen mom_age =  hh_care_age if hh_care_resp==1
replace mom_age=  hh_care_mom_age if mom_age==.
replace mom_age =. if mom_age >100
label var mom_age "Mom Age"


*****************************************************
**** Gender/sex
*****************************************************

label var child_gender "Sex"


*****************************************************
**** SCHOOL CHILD
*****************************************************


**********************************************
****** School Report cards

ta hh_school_current
label var hh_school_current "Child in kindergarten, preschool, school"
ta age_g hh_school_report, // row
ta age_g hh_school_report_yes, // row

** -> only 7 report cards where available to be scanned


**********************************************
****** School Performance


ta age_grp hh_school_perf,m

gen perform = hh_school_perf if age_grp>5 // just for over 6 year olds
replace perform = . if perform ==97
label var perform "School Performance"


*****************************************************
**** ASSETS
*****************************************************


d hh_item*


label var  hh_item19 "Finished floors"
label var  hh_item7 "Gas/elec.stove/cooktp"


* variables complete except 1 "dont know"
recode hh_item4 97=0


******** PCA of assets
pca hh_item*
predict ass

label var ass "Wealth"

xtile ass_5 = ass, nq(5)
label var ass_5 "Wealth Quintiles"


*****************************************************
**** Caregiver education
*****************************************************

*** Primary Caregiver

gen edu_care_1= hh_care_grade
recode edu_care_1 1/7=0 8/11=1 12=2 13/15=3
label var hh_care_grade "Caregiver Education"
label var edu_care_1 "Caregiver Education"
label define edu_care_1 0 "<Primary" 1 "Primary" 2 "Secondary" 3 "Tertiary", modify
label value edu_care_1 edu_care_1


*****************************************************
/**** MICS Stimulations (7 stims, we only asked for 6) for <7y olds
	- reading with the child
	- telling stories
	- singing songs
	- doing outdoor activities
	- playing together
	- singing
	- counting or drawing together
	
*/
*****************************************************


d hh_stim1-hh_stim6
*codebook hh_stim1-hh_stim6 // complete
replace hh_stim4 = 0 if hh_stim4  ==97 // N=1 did not know, set to "no"

egen mics = rowtotal(hh_stim1-hh_stim6) if hh_stim1!=.
label var mics "MICS Stimulations"

** Proportion of mics
gen mics_p = mics/6
label var mics_p "MICS Stimulations"


*****************************************************
**** ANTROPOMETRICS


*****************************************************


**** HEIGHT FOR AGE

egen haz = zanthro( ant_height, ha, WHO), xvar(age) gender(child_gender) gencode(male=0, female=1) ageunit(year)
label var haz "Height-for-age z-score"


*** N=5 (261-255) were out of a plausible range for HAZ (probably typos in assessment)
dis 100*5/261


***************************************************************************
***************************************************************************

**	NEUROCOGNITIVE Scores

***************************************************************************


*************************************************
*************************************************

**					GSED

*************************************************


egen gsed_d_z = std(gsed_d)
label var gsed_d_z "GSED Std-score"


****************
*** LABEL
****************
label var gsed_d "GSED Score"
label var gsed_daz "GSED DAZ"


**************************************
/*** BOOKEND CORRECTIONS

	Replace missings with assumed abilities, i.e.:

	- All items below bookend to "1" as assumed to be able to do it
	- All items above bookend missings to "0" as assumed to NOT be able to do it

*/
**************************************

*********************
** Generate new working variables
*********************

****** 1 digit ending
local i=1

while `i'<10 {
	
	gen _g_a`i' = gsed_gl1gmd00`i'
	label var _g_a`i' "A`i'"
	
	gen _g_b`i' = gsed_gl1lgd00`i'
	label var _g_b`i' "B`i'"
	
	gen _g_c`i' = gsed_gl1fmd00`i'
	label var _g_c`i' "C`i'"

	
	local i=`i'+1
}

****** 2 digit ending
local i=10

while `i'<60 {
	
	cap gen _g_a`i' = gsed_gl1gmd0`i'
	cap label var _g_a`i' "A`i'"
	
	cap gen _g_b`i' = gsed_gl1lgd0`i'
	cap label var _g_b`i' "B`i'"
	
	cap gen _g_c`i' = gsed_gl1fmd0`i'
	cap label var _g_c`i' "C`i'"
	
	
	local i=`i'+1
}


****************************
** 1) All items below bookend to "1" as assumed to be able to do it
* backwards
*********************

local i=60

while `i'>0 {
	
	local s=`i'+1
	
	*replace earlier missing item if next item ==1 (or "0", in some cases incidental obs make the left bookend "0")
	cap replace _g_a`i' = 1 if _g_a`i'==. & (_g_a`s'==1 | _g_a`s'==0) 
	cap replace _g_b`i' = 1 if _g_b`i'==. & (_g_b`s'==1 | _g_b`s'==0) 
	cap replace _g_c`i' = 1 if _g_c`i'==. & (_g_c`s'==1 | _g_c`s'==0) 


	local i=`i'-1
}


****************************
** 2) All items above bookend missings to "0" as assumed to NOT be able to do it
* forwards
*********************

local i=2

while `i'<60 {
	
	local s=`i'-1
	
	*replace following missing item if previous item ==0 (or "1", in some cases incidental obs make the right bookend "1")
	cap replace _g_a`i' = 0 if _g_a`i'==. & (_g_a`s'==1 | _g_a`s'==0) 
	cap replace _g_b`i' = 0 if _g_b`i'==. & (_g_b`s'==1 | _g_b`s'==0) 
	cap replace _g_c`i' = 0 if _g_c`i'==. & (_g_c`s'==1 | _g_c`s'==0)


	local i=`i'+1
}


***************************************************
************** MIN/MAX/REFUSED
***************************************************


** Per design, there is no refused as kids are just observed (caregiver can refuse)


** Total number of possible items per child
unab vars : _g_*
local count `: word count `vars''
dis `count' // 155


*** numer of items "yes" out of all 155
egen gsed_total_yes = rowtotal(_g_*) if gsed_start !=""


*********************************
********** For Annual level
*********************************

gen gsed_0mr = gsed_total_yes==0 if gsed_start !=""
replace gsed_0mr=2 if gsed_total_yes==155
*replace gsed_score_0mr=3 if ?==98 // there cannot be refused in GSED, only if the refusal was at the very beginning

label var gsed_0mr "GSED Scores"
label define gsed_0mr 0 "0<Score<max" 1 "Score: 0" 2 "Score: Max" 3 "Refused", modify
label value gsed_0mr gsed_0mr


*************************************************
*************************************************


**						IDELA


*************************************************


**************************
**** Rename typo var names
**************************
renvars ideal_*,  presub(ideal_ idela_)


**************************
**** Clean Labels
**************************


foreach v of varlist idela* {
    local lbl: var label `v'
	local lbl: subinstr local lbl "         " "", all
	local lbl: subinstr local lbl "        " "", all
	local lbl: subinstr local lbl "       " "", all
	local lbl: subinstr local lbl "      " "", all
	local lbl: subinstr local lbl "     " "", all
	local lbl: subinstr local lbl "     " "", all
	local lbl: subinstr local lbl "    " "", all
	local lbl: subinstr local lbl "   " "", all
	local lbl: subinstr local lbl "  " "", all
    local lbl: subinstr local lbl "a)" "", all
	local lbl: subinstr local lbl "b)" "", all
	local lbl: subinstr local lbl "c)" "", all
	local lbl: subinstr local lbl "d)" "", all
	local lbl: subinstr local lbl "e)" "", all
	local lbl: subinstr local lbl "f)" "", all
	local lbl: subinstr local lbl "g)" "", all
	local lbl: subinstr local lbl "h)" "", all
	local lbl: subinstr local lbl "Child " "", all
	local lbl: subinstr local lbl "Please " "", all
	local lbl: subinstr local lbl "**<span style= color:red >" "", all
	local lbl: subinstr local lbl "</span>**" "", all
    label var `v' `"`lbl'"'
}


************************************************
** Prepare non-binary IDELA variables, for the scoring below

************************************************

gen idela_puzzle_x = idela_puzzle/4
replace idela_puzzle_x = 999 if idela_puzzle==999
label var idela_puzzle "puzzle"
label var idela_puzzle_x "puzzle"


gen idela_friends_x = idela_friends/10
replace idela_friends_x = 999 if idela_friends==999
label var idela_friends "no. friends"
label var idela_friends_x "no. friends"


gen idela_hskt_1_x = idela_hskt_1/2
replace idela_hskt_1_x = 999 if idela_hskt_1==999

gen idela_hskt_2_x = idela_hskt_2/2
replace idela_hskt_2_x = 999 if idela_hskt_2==999

gen idela_hskt_3_x = idela_hskt_3/2
replace idela_hskt_3_x = 999 if idela_hskt_3==999

gen idela_hskt_4_x = idela_hskt_4/2
replace idela_hskt_4_x = 999 if idela_hskt_4==999


gen idela_expvocab_1_x = idela_expvocab_1/10
replace idela_expvocab_1_x = 999 if idela_expvocab_1==999
label var idela_expvocab_1_x "expressive vocab 1"

gen idela_expvocab_2_x = idela_expvocab_2/10
replace idela_expvocab_2_x = 999 if idela_expvocab_2==999
label var idela_expvocab_2_x "expressive vocab 2"


gen idela_writelevel_x = idela_writelevel/4
replace idela_writelevel_x = 999 if idela_writelevel==999
label var idela_writelevel "writing level"
label var idela_writelevel_x "writing level"

** copy shape is different (i.e. weighted average), correct below
gen idela_copyshape_1a = idela_copyshape_1
replace idela_copyshape_1a =0 if idela_copyshape_1a==999
label var idela_copyshape_1a "I21: copy shape 1"

gen idela_copyshape_2a = idela_copyshape_2
replace idela_copyshape_2a =0 if idela_copyshape_2a==999
label var idela_copyshape_2a "I21: copy shape 2"

gen idela_copyshape_x = (idela_copyshape_1a + idela_copyshape_2a)/4
*label var idela_copyshape "copy shape"
label var idela_copyshape_x "copy shape"


gen idela_fold_x = idela_fold/4
replace idela_fold_x = 999 if idela_fold==999
label var idela_fold "folding"
label var idela_fold_x "folding"

gen hop_x = hop/10
replace hop_x = 999 if hop==999
label var hop "hoping"
label var hop_x "hoping"


************************************************
** Prepare all IDELA ITEMS (i.e. subquestions)

*

************************************************

unab varlist_1 : idela_personal*
unab varlist_2 : idela_size_?
unab varlist_3 : idela_sort_?
unab varlist_4 : idela_shapeid_?
unab varlist_5 : idela_numberid_? idela_numberid_??
unab varlist_6 : idela_onetoone_? 
unab varlist_7 : idela_operation_?
unab varlist_8 : idela_puzzle_x
unab varlist_9 : idela_friends_x
unab varlist_10 : idela_emotion_?
unab varlist_11 : idela_empathy_?
unab varlist_12 : idela_conflict_?
unab varlist_13 : idela_memory_?
unab varlist_14 : idela_hskt_?_x
unab varlist_15 : idela_expvocab_?_x
unab varlist_16 : idela_pa_?
unab varlist_17 : idela_letterid_? idela_letterid_??
unab varlist_18 : idela_lettersound_?
unab varlist_19 : idela_writelevel_x
unab varlist_20 : idela_oralcomp_? 
unab varlist_21 : idela_copyshape_x
unab varlist_22 : idela_drawhuman_?
unab varlist_23 : idela_fold_x
unab varlist_24 : hop_x


************************
*** All Items
************************

local i =  1

while `i' < 25 {

	local n =  1
	
	foreach var of varlist `varlist_`i''   {
		
			*  Generate new original var
			gen _it_idela_item_`i'_`n' = `var'
			
			*  Generate new original help var for missings below, skipped questions do not count towards missings
			gen _miss_idela_item_`i'_`n' = `var'	
			label var _miss_idela_item_`i'_`n' "`:var l `var''"
			
			*  To score (999->0) and "." ->0 as they were skipped and so assumed the child could not do it, ie Replace all missings, 999 etc,  to missings, only for those that did idela
			replace _it_idela_item_`i'_`n' =0 if _it_idela_item_`i'_`n' >10  & consent_idela==1  // & _it_idela_item_`i'_`n' <1000
			label var _it_idela_item_`i'_`n' "I`i' `:var l `var''"
	
	
	local n = `n'+ 1
	
	
	}
	
	egen _it_idela_item_`i'_score = rowmean(_it_idela_item_`i'_*)
	
	egen _miss_idela_item_`i' = anycount(_miss_idela_item_`i'_*) , value(999)
	replace _miss_idela_item_`i'=. if consent_idela!=1
	
	egen _max_idela_item_`i' = rownonmiss(_miss_idela_item_`i'_*) if consent_idela==1 
	replace _max_idela_item_`i'=. if consent_idela!=1
	
	*drop _miss_idela_item_`i'_*
	
	local i = `i'+ 1
}


********** fix miss and total for copyshape

replace _max_idela_item_21 = 2 if _max_idela_item_21==1
drop _miss_idela_item_21
egen _miss_idela_item_21 = anycount(idela_copyshape_1 idela_copyshape_2) , value(999)


******************************************************
******************** IDELA SCORES 

******************************************************

	
	
	
*****************************************************
******************** IDELA DOMAIN SCORES

*****************************************************


*********************************
**** Emergent Num
* Measurement and comparison, Classification/Sorting, Number identification, Shape identification, one-to-one correspondence, simple operations (add & Sub), puzzle
*********************************

unab varlist : _it_idela_item_2_score _it_idela_item_3_score _it_idela_item_4_score ///
				_it_idela_item_5_score _it_idela_item_6_score _it_idela_item_7_score _it_idela_item_8_score

egen _scr_idela_num = rowmean(`varlist')
label var _scr_idela_num "IDELA emerg num"

* label Domain and Item Name
label var _it_idela_item_2_score "EN:Measure" 
label var _it_idela_item_3_score "EN:Sort" 
label var _it_idela_item_4_score "EN:ShapeID" 
label var _it_idela_item_5_score "EN:NumberID" 
label var _it_idela_item_6_score "EN:1to1ID" 
label var _it_idela_item_7_score "EN:Operations" 
label var _it_idela_item_8_score "EN:Puzzle" 

				   


*********************************
**** Social -emotional
* Peer relationships, emotional awareness, empathy, self-awareness, conflict resolution
*********************************

unab varlist : _it_idela_item_1_score _it_idela_item_9_score _it_idela_item_10_score _it_idela_item_11_score _it_idela_item_12_score 

egen _scr_idela_social= rowmean(`varlist')
label var _scr_idela_social "IDELA socialemotional"


* label Domain and Item Name
label var _it_idela_item_1_score "SE:Self Awrns" 
label var _it_idela_item_9_score "SE:Peer relation" 
label var _it_idela_item_10_score "SE:Emotional Awrns" 
label var _it_idela_item_11_score "SE:Empathy"
label var _it_idela_item_12_score "SE:Conflict" 


     


*********************************
**** Emergent Lit
* Print Awarewness, Express Vocab, Letter identification, Emergent writing, Phonemic awareness, Listen Comprehension
*********************************

unab varlist : _it_idela_item_15_score _it_idela_item_16_score _it_idela_item_17_score ///
				_it_idela_item_18_score _it_idela_item_19_score _it_idela_item_20_score

egen _scr_idela_lit = rowmean(`varlist')
label var _scr_idela_lit "IDELA emerg lit"

* label Domain and Item Name
label var _it_idela_item_15_score "EL:Express Vocab"
label var _it_idela_item_16_score "EL:Print Awrns" 
label var _it_idela_item_17_score "EL:LetterID" 
label var _it_idela_item_18_score "EL:Phonemic Awrns" 
label var _it_idela_item_19_score "EL:Writing" 
label var _it_idela_item_20_score "EL:Oral Cmprhs" 

				  


*********************************
**** Fine/Gross Motor
* Hopping, Copying shape, drawing human, folding paper
*********************************

unab varlist : _it_idela_item_21_score _it_idela_item_22_score _it_idela_item_23_score _it_idela_item_24_score

egen _scr_idela_motor = rowmean(`varlist')
label var _scr_idela_motor "IDELA fine/gross motor"


* label Domain and Item Name
label var _it_idela_item_21_score "FMotor:Copy Shape"
label var _it_idela_item_22_score "FMotor:Draw"
label var _it_idela_item_23_score "FMotor:Folding"
label var _it_idela_item_24_score "GMotor:Hop"


	

*****************************************************
******************** IDELA TOTAL SCORE
** All items
** minus item 13 and 14
** minus persistance and engagement

*****************************************************

egen _scr_idela_total = rowmean(_scr_idela_motor _scr_idela_lit _scr_idela_num _scr_idela_social)
label var _scr_idela_total "IDELA Total Score"


egen _scr_idela_total_z = std(_scr_idela_total)
label var _scr_idela_total_z "IDELA Std-score"


*******************
******* IDELA missings, % missing questions of total score items


********** max items per kid for total score (can vary as some questions were skipped)
egen _scr_idela_total_max= rowtotal	///
				(_max_idela_item_2 _max_idela_item_3 _max_idela_item_4 /// Em Num
				_max_idela_item_5 _max_idela_item_6 _max_idela_item_7 _max_idela_item_8 ///
				_max_idela_item_1 _max_idela_item_9 _max_idela_item_10 _max_idela_item_11 _max_idela_item_12 /// Socio
				_max_idela_item_15 _max_idela_item_16 _max_idela_item_17 /// Em Lit
				_max_idela_item_18 _max_idela_item_19 _max_idela_item_20 ///
				_max_idela_item_21 _max_idela_item_22 _max_idela_item_23 _max_idela_item_24) /// motor
				
egen _scr_idela_total_miss1= rowtotal	///
				(_miss_idela_item_2 _miss_idela_item_3 _miss_idela_item_4 /// Em Num
				_miss_idela_item_5 _miss_idela_item_6 _miss_idela_item_7 _miss_idela_item_8 ///
				_miss_idela_item_1 _miss_idela_item_9 _miss_idela_item_10 _miss_idela_item_11 _miss_idela_item_12 /// Socio
				_miss_idela_item_15 _miss_idela_item_16 _miss_idela_item_17 /// Em Lit
				_miss_idela_item_18 _miss_idela_item_19 _miss_idela_item_20 ///
				_miss_idela_item_21 _miss_idela_item_22 _miss_idela_item_23 _miss_idela_item_24) /// motor
				
	
****** Proportion of missings per child
gen _scr_idela_total_missing = 	_scr_idela_total_miss1 / _scr_idela_total_max if consent_idela==1

****** Children missing >0.2% (defined as missing in IDELA)
gen _scr_idela_total_missing_p =1 if _scr_idela_total_missing>0.2 & _scr_idela_total_missing<.
replace _scr_idela_total_missing_p =0 if _scr_idela_total_missing<=0.2 & consent_idela==1


			
**************************
**** Rename var names
**************************

label var _it_idela_~16_1 "I16 opens the book appropriately"
label var _it_idela_~16_2 "I16 points to text on the page"
label var _it_idela_~20_1 "I20 Who stole the cats hat"
label var _it_idela_~20_2 "I20 What color was the hat"
label var _it_idela_~20_3 "I20 Why did the cat chase the mouse"
label var _it_idela_~20_4 "I20 Where did the mouse get trapped"
label var _it_idela_~20_5 "I20 Why did the cat decide not to eat the mouse"
			
				
				
				
				
***********************************
*********** MAX/MIN/REFUSED				
				
***********************************	
				
				
				
*********************************
********** For Annual level
*********************************

gen idela_0mr = _scr_idela_total==0 if consent_idela==1
replace idela_0mr=2 if _scr_idela_total==1
replace idela_0mr=3 if _scr_idela_total_missing>0.5 & _scr_idela_total_missing<. // refused = >50% skipped

label var idela_0mr "IDELA Total Scores"
label define idela_0mr 0 "0<Score<max" 1 "Score: 0" 2 "Score: Max" 3 "Refused (>50% refused/skipped)", modify
label value idela_0mr idela_0mr

				
				
				
				
						
*************************************************
*************************************************

**	EAST AFRICA BATTERY EACAB

*************************************************


*************************************************
*** LEARNING: ATLANTIS


*************************************************


************************
*****  VARS

d  eat_atl_? eat_atl_??


*****
* Generate new clean ones, no missing numbers ie 97 etc


local i =  1

while `i' < 55 {
	
	gen eat_atl_`i'_x = eat_atl_`i'
	replace eat_atl_`i'_x =0 if eat_atl_`i'_x >2 & eat_start==1
	
	label var eat_atl_`i'_x "EACAB ATL Item`i'"
	
	local i = `i'+ 1
}

d  eat_atl*x*


************************
*******  SCORE, unadjusted

egen eat_atl_x_score_miss = rowmiss(eat_atl_? eat_atl_??) if eat_start==1 // how many not done at all, ie stopped and not done

egen eat_atl_x_score_raw = rowtotal(*atl*_x) if eat_start==1

label var eat_atl_x_score_raw "Atlantis score, unadj"


******************** 
**** Stopping rule items

egen eat_atl_x_score_11 = rowtotal(eat_atl_1_x-eat_atl_11_x) if eat_start==1
egen eat_atl_x_score_20 = rowtotal(eat_atl_1_x-eat_atl_20_x) if eat_start==1
egen eat_atl_x_score_29 = rowtotal(eat_atl_1_x-eat_atl_29_x) if eat_start==1
egen eat_atl_x_score_42 = rowtotal(eat_atl_1_x-eat_atl_42_x) if eat_start==1


************************
******* SCORE, adjusted

gen eat_atl_x_score_adj = eat_atl_x_score_raw
label var eat_atl_x_score_adj "Atlantis score, adj"


*** Stopped at item 11


replace eat_atl_x_score_adj = eat_atl_x_score_raw + 1 if eat_atl_x_score_raw>3 & eat_atl_x_score_raw<8 & eat_atl_x_score_11<=15
replace eat_atl_x_score_adj = 10 if eat_atl_x_score_raw==8 & eat_atl_x_score_11<=15
replace eat_atl_x_score_adj = 12 if eat_atl_x_score_raw==9 & eat_atl_x_score_11<=15
replace eat_atl_x_score_adj = 13 if eat_atl_x_score_raw==10 & eat_atl_x_score_11<=15
replace eat_atl_x_score_adj = 16 if eat_atl_x_score_raw==11 & eat_atl_x_score_11<=15
replace eat_atl_x_score_adj = 18 if eat_atl_x_score_raw==12 & eat_atl_x_score_11<=15
replace eat_atl_x_score_adj = 21 if eat_atl_x_score_raw==13 & eat_atl_x_score_11<=15
replace eat_atl_x_score_adj = 24 if eat_atl_x_score_raw==14 & eat_atl_x_score_11<=15
replace eat_atl_x_score_adj = 28 if eat_atl_x_score_raw==15 & eat_atl_x_score_11<=15


*** Stopped at item 20

	replace eat_atl_x_score_adj = 22 if eat_atl_x_score_raw==16 & eat_atl_x_score_20<=24
	replace eat_atl_x_score_adj = 24 if eat_atl_x_score_raw==17 & eat_atl_x_score_20<=24
	replace eat_atl_x_score_adj = 26 if eat_atl_x_score_raw==18 & eat_atl_x_score_20<=24
	replace eat_atl_x_score_adj = 28 if eat_atl_x_score_raw==19 & eat_atl_x_score_20<=24
	replace eat_atl_x_score_adj = 30 if eat_atl_x_score_raw==20 & eat_atl_x_score_20<=24
	replace eat_atl_x_score_adj = 33 if eat_atl_x_score_raw==21 & eat_atl_x_score_20<=24
	replace eat_atl_x_score_adj = 35 if eat_atl_x_score_raw==22 & eat_atl_x_score_20<=24
	replace eat_atl_x_score_adj = 38 if eat_atl_x_score_raw==23 & eat_atl_x_score_20<=24
	replace eat_atl_x_score_adj = 40 if eat_atl_x_score_raw==24 & eat_atl_x_score_20<=24


*** Stopped at item 29


	replace eat_atl_x_score_adj = 33 if eat_atl_x_score_raw==25 & eat_atl_x_score_29<=38
	replace eat_atl_x_score_adj = 34 if eat_atl_x_score_raw==26 & eat_atl_x_score_29<=38
	replace eat_atl_x_score_adj = 36 if eat_atl_x_score_raw==27 & eat_atl_x_score_29<=38
	replace eat_atl_x_score_adj = 38 if eat_atl_x_score_raw==28 & eat_atl_x_score_29<=38
	replace eat_atl_x_score_adj = 39 if eat_atl_x_score_raw==29 & eat_atl_x_score_29<=38
	replace eat_atl_x_score_adj = 41 if eat_atl_x_score_raw==30 & eat_atl_x_score_29<=38
	replace eat_atl_x_score_adj = 43 if eat_atl_x_score_raw==31 & eat_atl_x_score_29<=38
	replace eat_atl_x_score_adj = 45 if eat_atl_x_score_raw==32 & eat_atl_x_score_29<=38
	replace eat_atl_x_score_adj = 47 if eat_atl_x_score_raw==33 & eat_atl_x_score_29<=38
	replace eat_atl_x_score_adj = 49 if eat_atl_x_score_raw==34 & eat_atl_x_score_29<=38
	replace eat_atl_x_score_adj = 51 if eat_atl_x_score_raw==35 & eat_atl_x_score_29<=38
	replace eat_atl_x_score_adj = 52 if eat_atl_x_score_raw==36 & eat_atl_x_score_29<=38
	replace eat_atl_x_score_adj = 54 if eat_atl_x_score_raw==37 & eat_atl_x_score_29<=38
	replace eat_atl_x_score_adj = 57 if eat_atl_x_score_raw==38 & eat_atl_x_score_29<=38


*** Stopped at item 42


	replace eat_atl_x_score_adj = 44 if eat_atl_x_score_raw==39 & eat_atl_x_score_42<=63 
	replace eat_atl_x_score_adj = 45 if eat_atl_x_score_raw==40 & eat_atl_x_score_42<=63
	replace eat_atl_x_score_adj = 46 if eat_atl_x_score_raw==41 & eat_atl_x_score_42<=63
	replace eat_atl_x_score_adj = 48 if eat_atl_x_score_raw==42 & eat_atl_x_score_42<=63
	replace eat_atl_x_score_adj = 49 if eat_atl_x_score_raw==43 & eat_atl_x_score_42<=63
	replace eat_atl_x_score_adj = 50 if eat_atl_x_score_raw==44 & eat_atl_x_score_42<=63
	replace eat_atl_x_score_adj = 51 if eat_atl_x_score_raw==45 & eat_atl_x_score_42<=63
	replace eat_atl_x_score_adj = 53 if eat_atl_x_score_raw==46 & eat_atl_x_score_42<=63
	replace eat_atl_x_score_adj = 54 if eat_atl_x_score_raw==47 & eat_atl_x_score_42<=63
	replace eat_atl_x_score_adj = 55 if eat_atl_x_score_raw==48 & eat_atl_x_score_42<=63
	replace eat_atl_x_score_adj = 57 if eat_atl_x_score_raw==49 & eat_atl_x_score_42<=63
	replace eat_atl_x_score_adj = 58 if eat_atl_x_score_raw==50 & eat_atl_x_score_42<=63
	replace eat_atl_x_score_adj = 59 if eat_atl_x_score_raw==51 & eat_atl_x_score_42<=63
	replace eat_atl_x_score_adj = 61 if eat_atl_x_score_raw==52 & eat_atl_x_score_42<=63
	replace eat_atl_x_score_adj = 62 if eat_atl_x_score_raw==53 & eat_atl_x_score_42<=63
	replace eat_atl_x_score_adj = 63 if eat_atl_x_score_raw==54 & eat_atl_x_score_42<=63
	replace eat_atl_x_score_adj = 65 if eat_atl_x_score_raw==55 & eat_atl_x_score_42<=63
	replace eat_atl_x_score_adj = 66 if eat_atl_x_score_raw==56 & eat_atl_x_score_42<=63
	replace eat_atl_x_score_adj = 67 if eat_atl_x_score_raw==57 & eat_atl_x_score_42<=63
	replace eat_atl_x_score_adj = 68 if eat_atl_x_score_raw==58 & eat_atl_x_score_42<=63
	replace eat_atl_x_score_adj = 70 if eat_atl_x_score_raw==59 & eat_atl_x_score_42<=63
	replace eat_atl_x_score_adj = 71 if eat_atl_x_score_raw==60 & eat_atl_x_score_42<=63
	replace eat_atl_x_score_adj = 73 if eat_atl_x_score_raw==61 & eat_atl_x_score_42<=63
	replace eat_atl_x_score_adj = 74 if eat_atl_x_score_raw==62 & eat_atl_x_score_42<=63
	replace eat_atl_x_score_adj = 76 if eat_atl_x_score_raw==63 & eat_atl_x_score_42<=63
	
	


ameans eat_atl_x_score_adj eat_atl_x_score_raw


************************
******* Z-SCOREs


egen eat_atl_raw_z = std(eat_atl_x_score_raw) if eat_start==1
label var eat_atl_raw_z "Learning raw Std-score"


egen eat_atl_adj_z = std(eat_atl_x_score_adj) if eat_start==1
label var eat_atl_adj_z "Learning Std-score"


********************************

******** Refused, max/min

********************************

***** refused 
unab varlist :  eat_atl_? eat_atl_??
*unab exclude :  
*local varlist : list varlist - exclude


***** REFUSED: total number of items refused per child
egen eat_atl_ref = anycount(`varlist') if eat_start==1 , value(98) 


***** REFUSED/INCOMPLETE: total number of items refused OR otherwise skipped per child
egen eat_atl_ref_1 = anycount(`varlist') if eat_start==1 , value(97 98) 


gen eat_atl_ref_1_p = eat_atl_ref_1/11  if eat_start==1 & eat_atl_x_score_11<=15 // % of total refused of those that where done (before stop rule)
replace eat_atl_ref_1_p = eat_atl_ref_1/20  if eat_start==1 & eat_atl_x_score_11>15 & eat_atl_x_score_20<=24 // % of total refused of those that where done (before stop rule)
replace eat_atl_ref_1_p = eat_atl_ref_1/29  if eat_start==1 & eat_atl_x_score_20>24 & eat_atl_x_score_29<=38 // % of total refused of those that where done (before stop rule)
replace eat_atl_ref_1_p = eat_atl_ref_1/42  if eat_start==1 & eat_atl_x_score_29>38 & eat_atl_x_score_42<=63 // % of total refused of those that where done (before stop rule)
replace eat_atl_ref_1_p = eat_atl_ref_1/54  if eat_start==1 & eat_atl_x_score_42>63 & eat_atl_x_score_42<=108 // % of total refused of those that where done (before stop rule)


*********************************
********** For age year level
*********************************


gen eat_atl_0mr = eat_atl_x_score_adj==0 if eat_start==1
replace eat_atl_0mr=2 if eat_atl_x_score_adj==108
replace eat_atl_0mr=3 if eat_atl_ref_1_p>.5 & eat_atl_ref_1_p<=1 // more than 50% missing

label var eat_atl_0mr "Learning Scores"
label define eat_atl_0mr 0 "0<Score<max" 1 "Score: 0" 2 "Score: Max" 3 "Refused (>50% of questions)", modify
label value eat_atl_0mr eat_atl_0mr


*************************************************
*************************************************
*** PLANNING: STORY COMPLETION

*************************************************

d eat_story_*_time eat_story_*_pic* // vars
d _t_eat_story_*_end // durations


************************************************
******* Item durations
************************

dis (_t_eat_story_1_end-_t_eat_story_s_end)*60*60*24 // duration for 1


local i =  1
local b =  2

while `b' < 19 {
	
	dis (_t_eat_story_`b'_end-_t_eat_story_`i'_end)*60*60*24 // duration for 2
	
	local i = `i'+ 1
	local b = `b'+ 1
}


************************************************

******* STORY COMPLETION SCORE
**  7-18y score (ie with extra points for time)

************************************************

************************
*** 1) Item scores
************************

gen eat_story_1_item = 0 if eat_start==1
replace eat_story_1_item = 1 if eat_story_1_time <=30 & eat_story_1_pic_1 ==1

gen eat_story_2_item = 0 if eat_start==1
replace eat_story_2_item = 1 if eat_story_2_time <=30 & eat_story_2_pic_1 ==1

gen eat_story_3_item = 0 if eat_start==1
replace eat_story_3_item = 1 if eat_story_3_time <=30 & eat_story_3_pic_1 ==1

gen eat_story_4_item = 0 if eat_start==1
replace eat_story_4_item = 1 if eat_story_4_time <=30 & (eat_story_4_pic_1 + eat_story_4_pic_2 ==2)

gen eat_story_5_item = 0 if eat_start==1
replace eat_story_5_item = 1 if eat_story_5_time <=30 & eat_story_5_pic_1 ==1 

gen eat_story_6_item = 0 if eat_start==1
replace eat_story_6_item = 1 if eat_story_6_time <=45 & (eat_story_6_pic_1 + eat_story_6_pic_2 + eat_story_6_pic_3 ==3)

gen eat_story_7_item = 0 if eat_start==1
replace eat_story_7_item = 1 if eat_story_7_time <=30 & (eat_story_7_pic_1 + eat_story_7_pic_2 ==2)

gen eat_story_8_item = 0 if eat_start==1
replace eat_story_8_item = 1 if eat_story_8_time <=60 & (eat_story_8_pic_1 + eat_story_8_pic_2 + eat_story_8_pic_3 ==3)
replace eat_story_8_item = 2 if eat_story_8_time  <26 & (eat_story_8_pic_1 + eat_story_8_pic_2 + eat_story_8_pic_3 ==3)
replace eat_story_8_item = 3 if eat_story_8_time  <16 & (eat_story_8_pic_1 + eat_story_8_pic_2 + eat_story_8_pic_3 ==3)


gen eat_story_9_item = 0 if eat_start==1
replace eat_story_9_item = 1 if eat_story_9_time <=60 & (eat_story_9_pic_1 + eat_story_9_pic_2 + eat_story_9_pic_3 ==3)
replace eat_story_9_item = 2 if eat_story_9_time  <31 & (eat_story_9_pic_1 + eat_story_9_pic_2 + eat_story_9_pic_3 ==3)
replace eat_story_9_item = 3 if eat_story_9_time  <21 & (eat_story_9_pic_1 + eat_story_9_pic_2 + eat_story_9_pic_3 ==3)

gen eat_story_10_item = 0 if eat_start==1
replace eat_story_10_item = 1 if eat_story_10_time <=60 & (eat_story_10_pic_1 + eat_story_10_pic_2 + eat_story_10_pic_3 ==3)
replace eat_story_10_item = 2 if eat_story_10_time  <31 & (eat_story_10_pic_1 + eat_story_10_pic_2 + eat_story_10_pic_3 ==3)
replace eat_story_10_item = 3 if eat_story_10_time  <21 & (eat_story_10_pic_1 + eat_story_10_pic_2 + eat_story_10_pic_3 ==3)


gen eat_story_11_item = 0 if eat_start==1
replace eat_story_11_item = 1 if eat_story_11_time <=45 & (eat_story_11_pic_1 + eat_story_11_pic_2 ==2)
replace eat_story_11_item = 2 if eat_story_11_time  <31 & (eat_story_11_pic_1 + eat_story_11_pic_2 ==2)
replace eat_story_11_item = 3 if eat_story_11_time  <20 & (eat_story_11_pic_1 + eat_story_11_pic_2 ==2)


gen eat_story_12_item = 0 if eat_start==1
replace eat_story_12_item = 1 if eat_story_12_time <=60 & (eat_story_12_pic_1 + eat_story_12_pic_2 + eat_story_12_pic_3 ==2)
replace eat_story_12_item = 2 if eat_story_12_time <=60 & (eat_story_12_pic_1 + eat_story_12_pic_2 + eat_story_12_pic_3 ==3)
replace eat_story_12_item = 3 if eat_story_12_time  <31 & (eat_story_12_pic_1 + eat_story_12_pic_2 + eat_story_12_pic_3 ==3)
replace eat_story_12_item = 4 if eat_story_12_time  <21 & (eat_story_12_pic_1 + eat_story_12_pic_2 + eat_story_12_pic_3 ==3)


**** FIXED ITEM 13 to new coding (as field materials were slightly changed)
gen eat_story_13_item = 0 if eat_start==1
replace eat_story_13_item = 1 if eat_story_13_time <=90 & (eat_story_13_pic_1 + eat_story_13_pic_2 + eat_story_13_pic_3 ==2)
replace eat_story_13_item = 2 if eat_story_13_time <=90 & (eat_story_13_pic_1 + eat_story_13_pic_2 + eat_story_13_pic_3 ==3)
replace eat_story_13_item = 3 if eat_story_13_time  <36 & (eat_story_13_pic_1 + eat_story_13_pic_2 + eat_story_13_pic_3 ==3)
replace eat_story_13_item = 4 if eat_story_13_time  <21 & (eat_story_13_pic_1 + eat_story_13_pic_2 + eat_story_13_pic_3 ==3)


**** FIXED ITEM 14 to new coding
gen eat_story_14_item = 0 if eat_start==1
replace eat_story_14_item = 1 if eat_story_14_time <=120 & (eat_story_14_pic_1 + eat_story_14_pic_2 + eat_story_14_pic_3 ==2)
replace eat_story_14_item = 2 if eat_story_14_time <=120 & (eat_story_14_pic_1 + eat_story_14_pic_2 + eat_story_14_pic_3 ==3)
replace eat_story_14_item = 3 if eat_story_14_time  <46 & (eat_story_14_pic_1 + eat_story_14_pic_2 + eat_story_14_pic_3 ==3)
replace eat_story_14_item = 4 if eat_story_14_time  <26 & (eat_story_14_pic_1 + eat_story_14_pic_2 + eat_story_14_pic_3 ==3)
						


gen eat_story_15_item = 0 if eat_start==1
replace eat_story_15_item = 1 if eat_story_15_time <=120 & ///
							(eat_story_15_pic_1 + eat_story_15_pic_2 + eat_story_15_pic_3 + eat_story_15_pic_4 ==3)
replace eat_story_15_item = 2 if eat_story_15_time <=120 & ///
							(eat_story_15_pic_1 + eat_story_15_pic_2 + eat_story_15_pic_3 + eat_story_15_pic_4 ==4)
replace eat_story_15_item = 3 if eat_story_15_time  <46 & ///
							(eat_story_15_pic_1 + eat_story_15_pic_2 + eat_story_15_pic_3 + eat_story_15_pic_4 ==4)
replace eat_story_15_item = 4 if eat_story_15_time  <26 & ///
							(eat_story_15_pic_1 + eat_story_15_pic_2 + eat_story_15_pic_3 + eat_story_15_pic_4 ==4)

					

gen eat_story_16_item = 0 if eat_start==1
replace eat_story_16_item = 1 if eat_story_16_time <=120 & ///
							(eat_story_16_pic_1 + eat_story_16_pic_2 + eat_story_16_pic_3 + eat_story_16_pic_4 ==3)
replace eat_story_16_item = 2 if eat_story_16_time <=120 & ///
							(eat_story_16_pic_1 + eat_story_16_pic_2 + eat_story_16_pic_3 + eat_story_16_pic_4 ==4)
replace eat_story_16_item = 3 if eat_story_16_time  <46 & ///
							(eat_story_16_pic_1 + eat_story_16_pic_2 + eat_story_16_pic_3 + eat_story_16_pic_4 ==4)
replace eat_story_16_item = 4 if eat_story_16_time  <26 & ///
							(eat_story_16_pic_1 + eat_story_16_pic_2 + eat_story_16_pic_3 + eat_story_16_pic_4 ==4)

					
gen eat_story_17_item = 0 if eat_start==1
replace eat_story_17_item = 1 if eat_story_17_time <=120 & ///
							(eat_story_17_pic_1 + eat_story_17_pic_2 + eat_story_17_pic_3 + eat_story_17_pic_4 ==3)
replace eat_story_17_item = 2 if eat_story_17_time <=120 & ///
							(eat_story_17_pic_1 + eat_story_17_pic_2 + eat_story_17_pic_3 + eat_story_17_pic_4 ==4)
replace eat_story_17_item = 3 if eat_story_17_time  <46 & ///
							(eat_story_17_pic_1 + eat_story_17_pic_2 + eat_story_17_pic_3 + eat_story_17_pic_4 ==4)
replace eat_story_17_item = 4 if eat_story_17_time  <31 & ///
							(eat_story_17_pic_1 + eat_story_17_pic_2 + eat_story_17_pic_3 + eat_story_17_pic_4 ==4)
					

gen eat_story_18_item = 0 if eat_start==1
replace eat_story_18_item = 1 if eat_story_18_time <=120 & ///
							(eat_story_18_pic_1 + eat_story_18_pic_2 + eat_story_18_pic_3 + eat_story_18_pic_4 ==3)
replace eat_story_18_item = 2 if eat_story_18_time <=120 & ///
							(eat_story_18_pic_1 + eat_story_18_pic_2 + eat_story_18_pic_3 + eat_story_18_pic_4 ==4)
replace eat_story_18_item = 3 if eat_story_18_time  <51 & ///
							(eat_story_18_pic_1 + eat_story_18_pic_2 + eat_story_18_pic_3 + eat_story_18_pic_4 ==4)
replace eat_story_18_item = 4 if eat_story_18_time  <31 & ///
							(eat_story_18_pic_1 + eat_story_18_pic_2 + eat_story_18_pic_3 + eat_story_18_pic_4 ==4)
										
					
*********** total score possible, sum max all items

dis 7*1 + 4*3 + 7*4	// max=47				
					
	
************************
*** Label item scores

	
local i =  1

while `i' < 19 {
	
	
	label var eat_story_`i'_item "EACAB Story Item`i'"
	
	local i = `i'+ 1
}


************************
*** 2) Total score
************************

egen eat_story_score = rowtotal(eat_st*em) if eat_start==1
label var eat_story_score "Story score"


************************
*** 3) Total Z score
************************

************************
******* Z-SCOREs
							
egen eat_story_z = std(eat_story_score)
label var eat_story_z "Planning Std-score"


********************************
******** Refused (item level as only asked as such, on time needed questions)
**			-max/min
********************************

***** refused 
unab varlist :  eat_story_?_time eat_story_??_time
unab exclude :  eat_story_s_time
local varlist : list varlist - exclude
di `: word count `varlist'' // 18 items


***** REFUSED: total number of items refused per child
egen eat_story_ref_ = anycount(`varlist') if eat_start==1 , value(888) 
gen eat_story_ref_p = eat_story_ref_/18 if eat_start==1 // % refused per child


***** REFUSED/INCOMPLETE total number of items refused OR otherwise skipped per child
egen eat_story_ref_1 = anycount(`varlist') if eat_start==1 , value(777 888 999) 
gen eat_story_ref_1_p = eat_story_ref_1/18 if eat_start==1 // % missing per child


gen eat_story_0mr = eat_story_score==0 if eat_start==1
replace eat_story_0mr=2 if eat_story_score==47
replace eat_story_0mr=3 if eat_story_ref_1_p>.5 & eat_story_ref_1_p<=1 // more than 50% missing

label var eat_story_0mr "Story Compl. Scores"
label define eat_story_0mr 0 "0<Score<max" 1 "Score: 0" 2 "Score: Max" 3 "Refused (>50% of tested items)", modify
label value eat_story_0mr eat_story_0mr


*************************************************
*************************************************

*** Simultaneous Processing: FOOTSTEPS

*************************************************

d eat_foot_*_time eat_foot_*_move* // vars
d eat_foot_*_end // durations


************************************************
******* Item durations
************************

dis (eat_foot_1_t_end-eat_foot_1_end)*60*60*24 // duration for 1
dis (eat_foot_2_end-eat_foot_1_end)*60*60*24 // duration for 1 if no second trial


** time for each item (including second trials in first items)
local i =  1
local b =  2

while `b' < 19 {
	
	dis (eat_foot_`b'_end-eat_foot_`i'_end)*60*60*24 // duration for 2
	
	local i = `i'+ 1
	local b = `b'+ 1
}


************************************************
******* SCORE

************************************************


gen eat_foot_1_item = 0 if eat_start==1
replace eat_foot_1_item = 2  if eat_foot_1_illegal==0 & eat_foot_1_time <=30 & eat_foot_1_move ==3
replace eat_foot_1_item = 1  if eat_foot_1_t_illegal==0 & eat_foot_1_t_time <=30 & eat_foot_1_t_move ==3

gen eat_foot_2_item = 0 if eat_start==1
replace eat_foot_2_item = 2  if eat_foot_2_illegal==0 & eat_foot_2_time <=30 & eat_foot_2_move ==3
replace eat_foot_2_item = 1  if eat_foot_2_t_illegal==0 & eat_foot_2_t_time <=30 & eat_foot_2_t_move ==3

gen eat_foot_3_item = 0 if eat_start==1
replace eat_foot_3_item = 2  if eat_foot_3_illegal==0 & eat_foot_3_time <=30 & eat_foot_3_move ==3
replace eat_foot_3_item = 1  if eat_foot_3_illegal==0 & eat_foot_3_time <=30 & eat_foot_3_move ==4

gen eat_foot_4_item = 0 if eat_start==1
replace eat_foot_4_item = 2  if eat_foot_4_illegal==0 & eat_foot_4_time <=30 & eat_foot_4_move ==3
replace eat_foot_4_item = 1  if eat_foot_4_t_illegal==0 & eat_foot_4_t_time <=30 & eat_foot_4_t_move ==3

gen eat_foot_5_item = 0 if eat_start==1
replace eat_foot_5_item = 2  if eat_foot_5_illegal==0 & eat_foot_5_time <=30 & eat_foot_5_move ==4
replace eat_foot_5_item = 1  if eat_foot_5_t_illegal==0 & eat_foot_5_t_time <=30 & eat_foot_5_t_move ==4

gen eat_foot_6_item = 0 if eat_start==1
replace eat_foot_6_item = 2 if eat_foot_6_illegal==0 & eat_foot_6_time <=30 & eat_foot_6_move ==2
replace eat_foot_6_item = 1 if eat_foot_6_illegal==0 & eat_foot_6_time <=30 & eat_foot_6_move ==3

gen eat_foot_7_item = 0 if eat_start==1
replace eat_foot_7_item = 2 if eat_foot_7_illegal==0 & eat_foot_7_time <=30 & eat_foot_7_move ==4
replace eat_foot_7_item = 1 if eat_foot_7_illegal==0 & eat_foot_7_time <=30 & eat_foot_7_move ==5

gen eat_foot_8_item = 0 if eat_start==1
replace eat_foot_8_item = 2 if eat_foot_8_illegal==0 & eat_foot_8_time <=40 & eat_foot_8_move ==5
replace eat_foot_8_item = 1 if eat_foot_8_illegal==0 & eat_foot_8_time <=40 & eat_foot_8_move ==6

gen eat_foot_9_item = 0 if eat_start==1
replace eat_foot_9_item = 2 if eat_foot_9_illegal==0 & eat_foot_9_time <=45 & eat_foot_9_move ==5
replace eat_foot_9_item = 1 if eat_foot_9_illegal==0 & eat_foot_9_time <=45 & eat_foot_9_move ==6

gen eat_foot_10_item = 0 if eat_start==1
replace eat_foot_10_item = 2 if eat_foot_10_illegal==0 & eat_foot_10_time <=30 & eat_foot_10_move ==4
replace eat_foot_10_item = 1 if eat_foot_10_illegal==0 & eat_foot_10_time <=30 & eat_foot_10_move ==5

gen eat_foot_11_item = 0 if eat_start==1
replace eat_foot_11_item = 2 if eat_foot_11_illegal==0 & eat_foot_11_time <=45 & eat_foot_11_move ==6
replace eat_foot_11_item = 1 if eat_foot_11_illegal==0 & eat_foot_11_time <=45 & eat_foot_11_move ==7

gen eat_foot_12_item = 0 if eat_start==1
replace eat_foot_12_item = 2 if eat_foot_12_illegal==0 & eat_foot_12_time <=40 & eat_foot_12_move ==5
replace eat_foot_12_item = 1 if eat_foot_12_illegal==0 & eat_foot_12_time <=40 & eat_foot_12_move ==6

gen eat_foot_13_item = 0 if eat_start==1
replace eat_foot_13_item = 2 if eat_foot_13_illegal==0 & eat_foot_13_time <=45 & eat_foot_13_move ==6
replace eat_foot_13_item = 1 if eat_foot_13_illegal==0 & eat_foot_13_time <=45 & eat_foot_13_move ==7

gen eat_foot_14_item = 0 if eat_start==1
replace eat_foot_14_item = 2 if eat_foot_14_illegal==0 & eat_foot_14_time <=70 & eat_foot_14_move ==7
replace eat_foot_14_item = 1 if eat_foot_14_illegal==0 & eat_foot_14_time <=70 & eat_foot_14_move ==8

gen eat_foot_15_item = 0 if eat_start==1
replace eat_foot_15_item = 2 if eat_foot_15_illegal==0 & eat_foot_15_time <=45 & eat_foot_15_move ==5
replace eat_foot_15_item = 1 if eat_foot_15_illegal==0 & eat_foot_15_time <=45 & eat_foot_15_move ==6

gen eat_foot_16_item = 0 if eat_start==1
replace eat_foot_16_item = 2 if eat_foot_16_illegal==0 & eat_foot_16_time <=45 & eat_foot_16_move ==5
replace eat_foot_16_item = 1 if eat_foot_16_illegal==0 & eat_foot_16_time <=45 & eat_foot_16_move ==6

gen eat_foot_17_item = 0 if eat_start==1
replace eat_foot_17_item = 2 if eat_foot_17_illegal==0 & eat_foot_17_time <=75 & eat_foot_17_move ==7
replace eat_foot_17_item = 1 if eat_foot_17_illegal==0 & eat_foot_17_time <=75 & eat_foot_17_move ==8

gen eat_foot_18_item = 0 if eat_start==1
replace eat_foot_18_item = 2 if eat_foot_18_illegal==0 & eat_foot_18_time <=45 & eat_foot_18_move ==6
replace eat_foot_18_item = 1 if eat_foot_18_illegal==0 & eat_foot_18_time <=45 & eat_foot_18_move ==7

gen eat_foot_19_item = 0 if eat_start==1
replace eat_foot_19_item = 2 if eat_foot_19_illegal==0 & eat_foot_19_time <=70 & eat_foot_19_move ==8
replace eat_foot_19_item = 1 if eat_foot_19_illegal==0 & eat_foot_19_time <=70 & eat_foot_19_move ==9

gen eat_foot_20_item = 0 if eat_start==1
replace eat_foot_20_item = 2 if eat_foot_20_illegal==0 & eat_foot_20_time <=75 & eat_foot_20_move ==8
replace eat_foot_20_item = 1 if eat_foot_20_illegal==0 & eat_foot_20_time <=75 & eat_foot_20_move ==9

gen eat_foot_21_item = 0 if eat_start==1
replace eat_foot_21_item = 2 if eat_foot_21_illegal==0 & eat_foot_21_time <=80 & eat_foot_21_move ==8
replace eat_foot_21_item = 1 if eat_foot_21_illegal==0 & eat_foot_21_time <=80 & eat_foot_21_move ==9

gen eat_foot_22_item = 0 if eat_start==1
replace eat_foot_22_item = 2 if eat_foot_22_illegal==0 & eat_foot_22_time <=80 & eat_foot_22_move ==7
replace eat_foot_22_item = 1 if eat_foot_22_illegal==0 & eat_foot_22_time <=80 & eat_foot_22_move ==8


****************
*  Label


local i =  1

while `i' < 23 {
	
	
	label var eat_foot_`i'_item "EACAB Footstps Item`i'"
	
	local i = `i'+ 1
}


************************
*** 2) Total score
************************

egen eat_foot_score = rowtotal(eat_foot_*_item) if eat_start==1
label var eat_foot_score "Story score"


	
************************
******* Z-SCOREs


egen eat_foot_z = std(eat_foot_score)
label var eat_foot_z "Simultaneous Processing Std-score"


********************************
******** Refused (item level as only asked as such, on time needed questions)
**			-max/min
********************************


***** refused 
unab varlist :  eat_foot_*_time
di `: word count `varlist'' // 26 items, including second trials


***** REFUSED: total number of items refused per child
egen eat_foot_ref = anycount(`varlist') if eat_start==1 , value(888) 
gen eat_foot_ref_p = eat_foot_ref/26 if eat_start==1 // % refused per child


***** REFUSED/INCOMPLETE total number of items refused OR otherwise skipped per child
egen eat_foot_ref_1 = anycount(`varlist') if eat_start==1 , value(777 888 999) 
gen eat_foot_ref_1_p = eat_foot_ref_1/26 if eat_start==1 // % missing per child


gen eat_foot_0mr = eat_foot_score==0 if eat_start==1
replace eat_foot_0mr=2 if eat_foot_score==44
replace eat_foot_0mr=3 if eat_foot_ref_1_p>.5 & eat_foot_ref_1_p<=1 // more than 50% missing

label var eat_foot_0mr "Footsteps Scores"
label define eat_foot_0mr 0 "0<Score<max" 1 "Score: 0" 2 "Score: Max" 3 "Refused (>50% of tested items)", modify
label value eat_foot_0mr eat_foot_0mr


*************************************************
*************************************************

*** Sequential Processing: HAND MOVEMENTS

** Example item does not count as point
*************************************************


******** check
d eat_hand_? eat_hand_??


**************
** Highest item achieved
*********

unab varlist :  eat_hand_? eat_hand_??
unab exclude :  eat_hand_s // exclude example
local varlist : list varlist - exclude

egen eat_hand_high = rownonmiss(`varlist') if eat_start==1 
gen eat_hand_high_p = eat_hand_high/23  if eat_start==1 // % of total completed (before stop rule)

**************
** No. refused/skipped missings per child
********

unab varlist :  eat_hand_? eat_hand_??
unab exclude :  eat_hand_s // exclude example
local varlist : list varlist - exclude


egen eat_hand_ref_1 = anycount(`varlist') if eat_start==1 , value(98)  
gen eat_hand_ref_1_p = eat_hand_ref_1/eat_hand_high  if eat_start==1 // % of total refused of those that where done (before stop rule)

egen eat_hand_ref = anycount(`varlist') if eat_start==1 , value(97 98 99)  
gen eat_hand_ref_p = eat_hand_ref/23  if eat_start==1 // % of total missed/refused out of all


********************
**** Set missings/skipped (97-99) and stopped missins to 0
********************

local i =  1

while `i' < 24 {
	
	gen eat_hand_`i'_item = eat_hand_`i'
	replace eat_hand_`i'_item =0 if eat_start==1 & eat_hand_`i'_item >1 
	
	label var eat_hand_`i'_item "EACAB Handmvmt Item`i'"
	
	local i = `i'+ 1
}


********************************
******* SCORE

********************************

******** Sum up points per item (without example item)

egen eat_hand_score = rowtotal(eat_hand_*_item) if eat_start==1
label var eat_hand_score "Handmvmt score"


ameans eat_hand_score


	
************************
******* Z-SCOREs

egen eat_hand_z = std(eat_hand_score)
label var eat_hand_z "Sequential Processing Std-score"


********************************
******** Refused, max/min
********************************


gen eat_hand_0mr = eat_hand_score==0 if eat_start==1
replace eat_hand_0mr=2 if eat_hand_score==23
replace eat_hand_0mr=3 if eat_hand_ref_p>.5 & eat_hand_ref_p<=1 // more than 50% refused or missing

label var eat_hand_0mr "Handmovement Scores"
label define eat_hand_0mr 0 "0<Score<max" 1 "Score: 0" 2 "Score: Max" 3 "Refused (>50% of tested items)", modify
label value eat_hand_0mr eat_hand_0mr


*************************************************
*************************************************
*** EXECUTIVE FUNCTION WORKING MEMORY, EFWM
***	ROCF COPY: REY OSTERRIETH

*************************************************


d eat_rey_copy_? eat_rey_copy_??
d eat_rey_recall_? eat_rey_recall_??


********************************
******* ROCF SCORE COPY

********************************


local i =  1

while `i' < 19 {
	
	gen eat_rey_copy_`i'_item = 0 if eat_start==1 & eat_rey_copy_0==1 // if not refused
	replace eat_rey_copy_`i'_item = 2 if eat_rey_copy_`i' ==1
	replace eat_rey_copy_`i'_item = 1 if eat_rey_copy_`i' ==2
	replace eat_rey_copy_`i'_item = 1 if eat_rey_copy_`i' ==3
	replace eat_rey_copy_`i'_item = 0.5 if eat_rey_copy_`i' ==4

	label var eat_rey_copy_`i'_item "EACAB ROCF COPY Item`i'"

	local i = `i'+ 1
}


******** Sum up points per item (without example item)

egen eat_rey_copy_score = rowtotal(eat_rey_copy_*_item) if eat_start==1 & eat_rey_copy_0==1
label var eat_rey_copy_score "ROCF Copy Score"


********************************
******* ROCF RECALL


********************************


local i =  1

while `i' < 19 {
	
	gen eat_rey_recall_`i'_item = 0 if eat_start==1 & eat_rey_recall_0==1 // if not refused
	replace eat_rey_recall_`i'_item = 2 if eat_rey_recall_`i' ==1
	replace eat_rey_recall_`i'_item = 1 if eat_rey_recall_`i' ==2
	replace eat_rey_recall_`i'_item = 1 if eat_rey_recall_`i' ==3
	replace eat_rey_recall_`i'_item = 0.5 if eat_rey_recall_`i' ==4

	label var eat_rey_recall_`i'_item "EACAB ROCF recall Item`i'"

	local i = `i'+ 1
}


******** Sum up points per item (without example item)

egen eat_rey_recall_score = rowtotal(eat_rey_recall_*_item) if eat_start==1 & eat_rey_recall_0==1
label var eat_rey_recall_score "ROCF recall Score"


************************
******* Z-SCOREs


egen eat_rey_z = std(eat_rey_copy_score)
label var eat_rey_z "EFWM1 Std-score"

egen eat_rey_recall_z = std(eat_rey_recall_score)
label var eat_rey_recall_z "EFWM2 Std-score"


********************************

******** Refused, max/min

** Here Refused; skipped means refused at beginning (not per drawing unit), as all items will be scored ones they start and "missing" 1 items is considered fail not missing

********************************

ta eat_rey_copy_0 // 7 refused


*********************************
********** For age year level
*********************************

**************
**** COPY
**************

gen eat_rey_copy_0mr = eat_rey_copy_score==0 if eat_rey_start==1
replace eat_rey_copy_0mr=2 if eat_rey_copy_score==36
replace eat_rey_copy_0mr=3 if eat_rey_copy_0==98 |  eat_rey_copy_0==99

label var eat_rey_copy_0mr "ROCF Copy Scores"
label define eat_rey_copy_0mr 0 "0<Score<max" 1 "Score: 0" 2 "Score: Max" 3 "Refused", modify
label value eat_rey_copy_0mr eat_rey_copy_0mr


**************
**** RECALL
**************

gen eat_rey_recall_0mr = eat_rey_recall_score==0 if eat_rey_recall_start==1
replace eat_rey_recall_0mr=2 if eat_rey_recall_score==36
replace eat_rey_recall_0mr=3 if eat_rey_recall_0==98 |  eat_rey_recall_0==99

label var eat_rey_recall_0mr "ROCF recall Scores"
label define eat_rey_recall_0mr 0 "0<Score<max" 1 "Score: 0" 2 "Score: Max" 3 "Refused", modify
label value eat_rey_recall_0mr eat_rey_recall_0mr


*****************************************************
*****************************************************
**	SUSTAINED ATTENTION

*****************************************************


*****************************************************************
*** PENCIL TAP

*****************************************************************


********************************
******* SCORE
********************************

gen pt_score = pt_test_1-pt_test_2
replace pt_score=0 if pt_score<0


egen pt_score_z = std(pt_score)
label var pt_score_z "SAPT Std-score"


********************************
******* REFUSED and Min/Max point proportions

********************************


*********************************
********** for age_year level
*********************************

gen pt_0mr = pt_score==0 if pt_score!=.
replace pt_0mr=2 if pt_score==20
replace pt_0mr=3 if pt_test_done>=97 & pt_test_done<=99

label var pt_0mr "SAPT Scores"
label define pt_0mr 0 "0<Score<max" 1 "Score: 0" 2 "Score: Max" 3 "Refused", modify
label value pt_0mr pt_0mr


*****************************************************************
*** CODE TRANSMISSION

*****************************************************************

********************************
******* SCORE
********************************

gen ct_score = ct_test_1

*gen ct_score_a = v867


egen ct_score_z = std(ct_score)
label var ct_score_z "SACT Std-score"


				
********************************
******* REFUSED and Min/Max point proportions

********************************

*********************************
********** For age-year level
*********************************

gen ct_0mr = ct_score==0 if ct_score!=.
replace ct_0mr=2 if ct_score==40
replace ct_0mr=3 if  ct_test_done==97 | ct_test_done==98

label var ct_0mr "Code Trans Scores"
label define ct_0mr 0 "0<Score<max" 1 "Score: 0" 2 "Score: Max" 3 "Refused", modify
label value ct_0mr ct_0mr


	
					
					

**# Bookmark #1

**********************************************************************************
**********************************************************************************

	** 	STATISTICAL ANALYSES

**********************************************************************************
**********************************************************************************


****************
* Created output folder
********

cap mkdir "manuscript\submitted_data\result"


*******************************************************************
*******************************************************************
********** 			IN TEXT
*******************************************************************
*******************************************************************


********************************
** Dates of study
********************************

codebook date


********************************
** ACCEPTABILITY: QUANTITATIVE
********************************

tabm challenge?

ta challenge2
ta challenge1
ta challenge3
ta challenge6
ta challenge8

tabstat disturb difficult_*, stat(mean sd)


********************************
** ACCEPTABILITY: QUALITATIVE
********************************

*br comment_assessor


********************************
** Correlation Wealth and age
********************************

pwcorr  ass age


	
*******************************************************************
*******************************************************************
********** 			TABLE 1 Demographics
*******************************************************************
*******************************************************************

*****************
***** Categorical
*****************

local varlist child_gender age_grp hh_school_current edu_care_1  ass_5
			


foreach var of varlist `varlist' {

	tabout `var' using "manuscript\submitted_data\result\table_1.csv", c(freq col) f(0c 1)  font(bold)  body  mi append style(semi) // dpcomma

	}


*****************
***** Continuous
*****************

local varlist haz mics_p perform ass
		
estpost tabstat `varlist', statistics(mean sd p50 iqr) columns(statistics)
	
esttab using "manuscript\submitted_data\result\table_1_conti.csv", cells("mean(fmt(2)) sd(fmt(2)) p50(fmt(2)) iqr(fmt(2))") ///
			label  nomtitles nonumbers replace delimiter(;)


*****************
*** How many respondents were moms
			
ta hh_care_resp 

ta hh_care_prim


*******************************************************************
*******************************************************************
********** 			TABLE 2: FEASIBILITY
*******************************************************************
*******************************************************************

putexcel set "manuscript\submitted_data\result\tables.xlsx", sheet("table_2") modify


** label rows
putexcel A3=("GSED") A4=("IDELA") A5=("EACAB: Learning") A6=("EACAB: Planning") ///
			A7=("EACAB: Simultaneous Processing") A8=("EACAB: Sequential Processing") ///
			A9=("EACAB: EFWM1") A10=("EACAB: EFWM2") ///
			A11=("Sustained Attention PT") A12=("Sustained Attention CT")
** label columns
putexcel 	B1=("Total") B2=("N")  C2=("%") ///
			D1=("Refused") D2=("N")  E2=("%") ///
			F1=("Minimum Score") F2=("N")  E2=("%") ///
			H1=("Maximum Score") H2=("N")  I2=("%") ///
			J1=("Duration [min]") J2=("Median")  K2=("IQR") ///
	

tokenize 	gsed_d gsed_0mr duration_g /// GSED vars 1-3 that go in row 2
			idela_start idela_0mr dur_idela /// _scr_idela_total_z IDELA vars 4-6 that go in row 3
			eat_atl_start eat_atl_0mr dur_atl /// eat_atl_adj_z 
			eat_story_start eat_story_0mr dur_story /// eat_story_z
			eat_foot_start eat_foot_0mr dur_foot /// eat_foot_z
			eat_hand_start eat_hand_0mr dur_hand /// eat_hand_z
			eat_rey_start eat_rey_copy_0mr dur_rey_1 /// eat_rey_z not inluding time to rate
			eat_rey_recall_start  eat_rey_recall_0mr dur_rey_recall /// eat_rey_recall_z
			pt_start pt_0mr dur_pt /// pt_score_z
			ct_start  ct_0mr dur_ct /// ct_score_z
			
local i=3			
local a=1	


while `a' <29 {
		
	local b= `a' +1
	local c= `a' +2	

	** Total N;% (all kids starting instrument)
	sum ``a'',d
	local all=`r(N)'
	local perc: di %5.1f 100*`r(N)'/261
		
	putexcel B`i'=(`r(N)')
	putexcel C`i'=(`perc')
	
	
	** N,% who Refused/not completed
	sum ``b'' if ``b''==3
	local perc: di %5.1f 100*`r(N)'/`all'
		
	putexcel D`i'=(`r(N)')
	putexcel E`i'=(`perc')
	
	sum ``a'' if ``b''<3 // N not refused
	local notrefused=`r(N)'
	
	** N,% who had Minimum
	sum ``a'' if ``b''==1 // excluding "refused"
	local perc: di %5.1f 100*`r(N)'/`notrefused'
		
	putexcel F`i'=(`r(N)')
	putexcel G`i'=(`perc')

	** N,% who had Maximum
	sum ``a'' if ``b''==2 // excluding "refused"
	local perc: di %5.1f 100*`r(N)'/`notrefused' 
		
	putexcel H`i'=(`r(N)')
	putexcel I`i'=(`perc')

	** Duration
	sum ``c'' if ``b''!=3 , d // excluding "refused"
	local dur: di %5.2f r(p50) 
	local irq: di %5.2f r(p75)-r(p25)

	putexcel J`i'=(`dur')
	putexcel K`i'=(`irq')

	local i= `i'+1
	local a= `a'+3

}

		
******************		
****** Additonal in text
************

****** Refusal related to age

ta idela_0mr age_grp, row		
ta eat_rey_copy_0mr age_grp, row			
ta eat_rey_recall_0mr age_grp, row			
ta pt_0mr age_grp, row			
ta ct_0mr age_grp, row			


sum age  if idela_0mr==3
sum age  if eat_rey_copy_0mr==3
sum age  if eat_rey_recall_0mr==3
sum age  if pt_0mr==3
sum age  if ct_0mr==3

****** Min/Max related to age

sum age  if eat_rey_copy_0mr==2
sum age  if pt_0mr==2
sum age  if ct_0mr==2

sum age  if pt_0mr==1
sum age  if ct_0mr==1
	

****** Overall duration

sum dur_total_1,d // all children all tests
local irq: di %5.2f r(p75)-r(p25)
dis `irq'

sum dur_eat,d // all children on eat
local irq: di %5.2f r(p75)-r(p25)
dis `irq'
	
** Correlation with age
spearman  dur_total_1 age
		
		
		
		
		
		
*******************************************************************
*******************************************************************
********** 			TABLE 3: ALPHA, CONVERGENT VALIDITY
*******************************************************************
*******************************************************************


*******************
*** 1)  ALPHA: INTERNAL VALIDITY
*******************


****************
** GSED 
****************
unab varlist : _g_a* _g_b* _g_c*
unab exclude : _g_a1 _g_a2 _g_a3 _g_a4 _g_a5 _g_a6 _g_a7 _g_a8 _g_a9 _g_a10 _g_a11 _g_a12 _g_a13 _g_a14 _g_a15 _g_a16 _g_a18 _g_a19 _g_a22 _g_a24 // constant, so dropped
local varlist : list varlist - exclude
*br `varlist'

alpha `varlist',    // std 
local alpha_1 : di %5.2f r(alpha) // store 2 decimals


****************
** IDELA (Question level)
****************

unab varlist : _it_idela_item_*_* idela_copyshape_1a idela_copyshape_2a // all items 
unab exclude : _it_idela_item_*_score  _it_idela_item_13_*  _it_idela_item_14_* _it_idela_item_21_* _it_idela_item_12_3 // minus scores and 13 and 14, and 21 separately added above, _it_idela_item_12_3 = constant, drop for labeling
local varlist : list varlist - exclude
*br `varlist'

alpha `varlist',    // std
local alpha_2 : di %5.2f r(alpha) // store 2 decimals


****************
** EACAB ATLANTIS
****************

unab varlist : eat_atl_?_x eat_atl_??_x

alpha `varlist',   asis  // std
local alpha_3 : di %5.2f r(alpha) // store 2 decimals


****************
** EACAB Story Completion
****************

unab varlist : eat_st*item

alpha `varlist',   asis  //  std
local alpha_4 : di %5.2f r(alpha) // store 2 decimals
	
* guttmanl `varlist'	

****************
** EACAB Footsteps 
****************

unab varlist : eat_foot_*_item

alpha `varlist',   asis
local alpha_5 : di %5.2f r(alpha) // store 2 decimals

		
****************
** EACAB Hand Movements  
****************

unab varlist : eat_hand_*_item

alpha `varlist',   asis  // std
local alpha_6 : di %5.2f r(alpha) // store 2 decimals
	
	
		
****************
** EACAB ROCF COPY  
****************

unab varlist : eat_rey_copy_*_item

alpha `varlist',   asis // std
local alpha_7: di %5.2f r(alpha) // store 2 decimals
	
	
****************
** EACAB ROCF RECALL  
****************


unab varlist : eat_rey_recall_*_item

alpha `varlist',   asis // std
local alpha_8: di %5.2f r(alpha) // store 2 decimals
	
	
	
	
****************
** ADD RESULTS in TABLE 
****************


putexcel set "manuscript\submitted_data\result\tables.xlsx", sheet("table_3") modify
putexcel A2=("Internal Validity") ///
			B1=("GSED") C1=("IDELA") D1=("EACAB: Learning") E1=("EACAB: Planning") ///
			F1=("EACAB: Simultaneous Processing") G1=("EACAB: Sequential Processing") ///
			H1=("EACAB: EFWM1") I1=("EACAB: EFWM2") ///
			J1=("SAPT") K1=("SACT")


putexcel B2=(`alpha_1')
putexcel C2=(`alpha_2')
putexcel D2=(`alpha_3')
putexcel E2=(`alpha_4')
putexcel F2=(`alpha_5')
putexcel G2=(`alpha_6')
putexcel H2=(`alpha_7')
putexcel I2=(`alpha_8')		
		


*******************
*** 2)  CONVERGENT VALIDITY
*******************


****************
** AGE
****************

local x age
local line=4
local type pwcorr

putexcel A`line'=("`: var label `x''")

tokenize "`c(ALPHA)'" // 1=A, 2=B etc.
local letter=2


unab varlist :  *_z
unab exclude : eat_atl_raw_z  // drop ATL raw score
local out : list varlist - exclude


foreach y of varlist `out' {
		
		`type' `y' `x', sig
		local b_1: di %5.2f el(r(C),1,2) // coefficient
		if el(r(sig),1,2)<0.05  local b_1 `b_1'* // add star if coefficient significant

		putexcel ``letter''`line'=("`b_1'")
		local letter= `letter'+1
		
		}


****************
** HAZ
****************

local x haz
local line=5
local type pwcorr

putexcel A`line'=("`: var label `x''")

tokenize "`c(ALPHA)'" // 1=A, 2=B etc.
local letter=2


unab varlist :  *_z
unab exclude : eat_atl_raw_z  // drop ATL raw score
local out : list varlist - exclude


foreach y of varlist `out' {
		
		`type' `y' `x', sig
		local b_1: di %5.2f el(r(C),1,2) // coefficient
		if el(r(sig),1,2)<0.05  local b_1 `b_1'* // add star if coefficient significant

		putexcel ``letter''`line'=("`b_1'")
		local letter= `letter'+1
		
		}


****************
** Education
****************

local x edu_care_1
local line=6

putexcel A`line'=("`: var label `x''")

tokenize "`c(ALPHA)'" // 1=A, 2=B etc.
local letter=2


unab varlist :  *_z
unab exclude : eat_atl_raw_z  // drop ATL raw score
local out : list varlist - exclude


foreach y of varlist `out' {
		
		spearman `y' `x'
		local b_1: di %5.2f r(rho) // coefficient
		if r(p)<0.05  local b_1 `b_1'* // add star if coefficient significant

		putexcel ``letter''`line'=("`b_1'")
		local letter= `letter'+1
		
}


****************
** Wealth
****************

local x ass_5
local line=7

putexcel A`line'=("`: var label `x''")

tokenize "`c(ALPHA)'" // 1=A, 2=B etc.
local letter=2


unab varlist :  *_z
unab exclude : eat_atl_raw_z  // drop ATL raw score
local out : list varlist - exclude


foreach y of varlist `out' {
		
		cap spearman `y' `x'
		local b_1: di %5.2f r(rho) // coefficient
		if r(p)<0.05  local b_1 `b_1'* // add star if coefficient significant

		putexcel ``letter''`line'=("`b_1'")
		local letter= `letter'+1
		
		}


****************
** Child Stimulations
****************

local x mics_p
local line=8

putexcel A`line'=("`: var label `x''")

tokenize "`c(ALPHA)'" // 1=A, 2=B etc.
local letter=2


unab varlist :  *_z
unab exclude : eat_atl_raw_z  // drop ATL raw score
local out : list varlist - exclude


foreach y of varlist `out' {
		
		cap spearman `y' `x'
		local b_1: di %5.2f r(rho) // coefficient
		if r(p)<0.05  local b_1 `b_1'* // add star if coefficient significant

		putexcel ``letter''`line'=("`b_1'")
		local letter= `letter'+1
		
}


****************
** School performance
****************

local x perform
local line=9

putexcel A`line'=("`: var label `x''")

tokenize "`c(ALPHA)'" // 1=A, 2=B etc.
local letter=2


unab varlist :  *_z
unab exclude : eat_atl_raw_z  // drop ATL raw score
local out : list varlist - exclude


foreach y of varlist `out' {
		
		cap spearman `y' `x'
		local b_1: di %5.2f r(rho) // coefficient
		if r(p)<0.05  local b_1 `b_1'* // add star if coefficient significant

		putexcel ``letter''`line'=("`b_1'")
		local letter= `letter'+1
		
}


************************
*	 IN TEXT
************************

******** Correlation of IDELA with haz by age group
corr haz _scr_idela_total if age_grp ==3
corr haz _scr_idela_total if age_grp ==4
corr haz _scr_idela_total if age_grp ==5

******** Age adjusted associaton of IDELA and pre-school

regress _scr_idela_total_z i.hh_school_current age


*******************************************************************
*******************************************************************
********** 			FIGURE 1: SCORE-AGE GRADIENT
*******************************************************************
*******************************************************************


************** Combine panels into 1 graph

twoway 	(lpolyci gsed_d_z age, lcolor(gs8) bw() kernel()) ///
		(scatter gsed_d_z age, msize(small) mcolor(gs6) msymbol(oh) color(%80))  ///
		if age <4, scheme(white_tableau) ///
		xscale(range(0 4)) xlab(0(1)4)  xtitle("Age [years]") ///
		yscale(range(-2.5 3.75)) ylab(-2.5(1)3.5) ytitle("`: var label gsed_d_z'") ///
		legend(pos(11) ring(0) row(1) size(vsmall)  order(3 "Observed"  2 "Smoothed (95%CI)" )) ///
		text(4 -1 "A", size()) ///
		name(g1, replace) nodraw 
		
	
twoway 	(lpolyci _scr_idela_total_z age, lcolor(gs8) bw() kernel()) ///
		(scatter _scr_idela_total_z age, msize(small) mcolor(gs6) msymbol(oh) color(%80))  ///
		if age >2.5 & age <6.5 , scheme(white_tableau) ///
		xscale(range(3 6)) xlab(3(1)6)  xtitle("Age [years]") ///
		yscale(range(-2.5 3.75)) ylab(-2.5(1)3.5) ytitle("`: var label _scr_idela_total_z'") ///
		legend(pos(11) ring(0) row(1) size(vsmall)  order(3 "Observed"  2 "Smoothed (95%CI)" )) ///
		text(4 1.5 "B", size()) ///
		name(g2, replace) nodraw 
	  	
		

grc1leg2 g1 g2, 	ring(1) pos(1) scheme(white_tableau)  ///
					ysize(1) xsize(1)


graph export "manuscript\submitted_data\result\fig_1.png", replace
graph export "manuscript\submitted_data\result\fig_1.eps", replace
graph export "manuscript\submitted_data\result\fig_1.tif", replace width(1800)

graph export "manuscript\submitted_data\result\fig_1_revision.eps", as(eps) replace mag(500)


*************
**** IN TEXT
*************

** Correlation GSED IDELA in 3 year olds
spearman _scr_idela_to~z  gsed_d_z


*******************************************************************
*******************************************************************
********** 			FIGURE 2: SCORE-AGE GRADIENT EACAB
*******************************************************************
*******************************************************************


************** 6 plots: combined


local varlist eat_atl_adj_z eat_story_z eat_foot_z eat_hand_z eat_rey_z eat_rey_recall_z
			

local i = 1
tokenize "`c(ALPHA)'" // 1=A, 2=B etc.
local letter=1

foreach var of varlist `varlist' {


	twoway 	(lpolyci `var' age, lcolor(gs8) bw() kernel()) ///
			(scatter `var' age, msize(small) mcolor(gs6) msymbol(oh) color(%80))  ///
			if age >6 & age <13 , scheme(white_tableau) ///
			xscale(range(6 13)) xlab(6(1)13, labsize(vsmall))  xtitle("Age [years]") ///
			yscale(range(-2.5 3.75)) ylab(-2.5(1)3.5) ytitle("`: var label `var''") ///
			legend(pos(7) ring(1) row(1) size(small)  order(3 "Observed" 2 "Smoothed (95%CI)" )) /// graphregion(margin( l=50 r=50))
			name(g`i', replace) nodraw ///
			text(4.5 2.6 "``letter''", size())


	local graphs "`graphs' g`i'"

	
	local i = `i' + 1
	local letter= `letter'+1
}

*
*graph combine `graphs', xsize(1) ysize(1.2)  // iscale(*3)

grc1leg2 `graphs', 	xcommon ycommon ring(1) pos(1) scheme(white_tableau)  ///
					ysize(1.1) xsize(1) 

graph export "manuscript\submitted_data\result\fig_2.png", replace
graph export "manuscript\submitted_data\result\fig_2.eps", replace
graph export "manuscript\submitted_data\result\fig_2.tif", replace width(1700)


 
graph export "manuscript\submitted_data\result\fig_2_revision.eps", as(eps) replace mag(500)


*******************************************************************
*******************************************************************
********** 			FIGURE 3: SCORE-AGE GRADIENT SA
*******************************************************************
*******************************************************************


twoway 	(scatter pt_score_z age if age >4 & age <13, msize(small) mcolor(gs7) msymbol(oh) color(%80)) ///
		(lpolyci pt_score_z age if age >4 & age <13, color(%50) lcolor(gs7)) ///
		(scatter ct_score_z age if age >4 & age <13, msize(small) mcolor(gs10) msymbol(x) color(%80)) ///
		(lpolyci ct_score_z age if age >4 & age <13, color(%50) lcolor(gs10)  lpattern(dash)), ///
		scheme(white_tableau) xtitle("Age [years]") xscale(range(5 13))  xlabel(5(1)13)    ///  xlab(0(1)4)  ylab(0(0.1)1)
		ytitle("Sustained Attention Std-scores", size(small)) ///
		graphregion(margin( l=40 r=40)) /// 
		legend(pos(11) row(2) ring(0) size(vsmall) ///
		order(1 "SAPT Observed" 3 "SAPT Smoothed (95%CI)" ///
		4 "SACT Observed" 6 "SACT Smoothed (95%CI)"))


graph export "manuscript\submitted_data\result\figure_3.png", replace
graph export "manuscript\submitted_data\result\figure_3.eps", replace
graph export "manuscript\submitted_data\result\figure_3.tif", replace width(2200)
graph export "manuscript\submitted_data\result\figure_3.pdf", 
			  

graph export "manuscript\submitted_data\result\fig_3_revision.eps", as(eps) replace mag(500) cmyk(on)
			  
	

*************
**** IN TEXT
*************

** Correlation SA tests in 7-10 year olds
spearman pt_score_z ct_score_z
		  
			  
			  
			  
			  
*******************************************************************
*******************************************************************
********** 			ONLINE SUPPLEMENT
*******************************************************************
*******************************************************************


*********************************************************
********** 			Figure s2 HAZ

*********************************************************


twoway hist	haz || function normalden(x,0,1), ///
			range(haz) title("`: var label haz'") xtitle("z-score") ytitle("Density")  legend(off) scheme(white_tableau)

graph export "manuscript\submitted_data\result\fig_s2.png", replace


*********************************************************
********** 			Figure s3 HAZ

*********************************************************


graph box haz, over(age_grp ) scheme(white_tableau)

graph export "manuscript\submitted_data\result\fig_s3.png", replace


***************************************************************************
***************************************************************************

**	TABLE S1 : Household listing

***************************************************************************

preserve 


*** load listing data
use "manuscript\submitted_data\household_listing_set.dta", clear

count // number children listed
codebook household_no // number households


gen selected_1 = selected==1
label var selected_1 "Selected"
label define selected_1 0 "no" 1 "yes"
label value selected_1 selected_1

********************************
** TABLE Not shown
********************************

replace hamlet ="CHOMBE" if hamlet == "KONGO" // KONGO is part of CHOMBE and grouping gives the 6 Hamlets we selected

ta hamlet selected_1 , m row


********************************
** TABLE S1
********************************

gen count = _n

*** Ns and selected by age
rename count listed
tabstat listed selected if ageyrs<13 , stats(N ) by(ageyrs)


restore


***************************************************************************
***************************************************************************

**	TABLE S2 : List of Assests

***************************************************************************

cap ssc install tab_chi
tabm hh_item*


***************************************************************************
***************************************************************************

**	TABLE S4 : School Performance

***************************************************************************

** School grade of children >6
ta hh_school_grade if age_grp>5


** School performance of children >6 (only asked for children >1. Primary class, so 7 drop here)
ta hh_school_perf if age_grp>5


ta age_g hh_school_report_yes, // row

** -> only 7 report cards where available to be scanned


* twoway lpolyci eat_rey_z   perform, scheme(white_tableau) legend(pos(11) ring(0) row(1) size(vsmall)  order(2 "Smoothed (95%CI)" )) graphregion(margin( l=40 r=40))
